# Supplementary material for: Hourly fetal urine production rate in isolated oligohydramnios at term
Source: PLoS One. 2021 May 21;16(5):e0250659. doi: 10.1371/journal.pone.0250659 (PMC8139465; doi:10.1371/journal.pone.0250659)
Supplement: S1 Dataset — (XLSX) [file pone.0250659.s001.xlsx]

## Sheet: 20190709(perinataloutcome)
id	group	perinataloutcome	HFUPR	HFUPREFW	induction	reason of cs	CSforfetaldistress	del mode	baby wt kg	ga exam		afi	oligo	IUGR	age	ga del		parity	position	fetal sex	efw	pre wt	bmi	wt	ht	agpar 1	apgar 5	GDM	PE	PROM	Yutopar	Steroid	previa	NICU adm	ventilator	perinataldeath	RDS	BPD	PVL	IVH	ROP	NEC	Earlysepsis	Latesepsis	pneumonia	complication
1	1	1	14.9	6.82	0		0	1	2.181	33	0	7	1	0	33	35	5	0	0	1	2.77	60	25.1	65.9	162	7	9	0	0	1	0	0	0	1	0	0	0	0	0	0	0	0	0	0	0	0
2	1	1	14.4	6.11	0	0	0	2	2.358	36	1	4.97	1	0	33	36	3	1	0	2	2.37	67	30.4	74	156	9	10	0	0	0	0	0	0	1	0	0	0	0	0	0	0	0	0	0	0	0
3	1	1	40	20.4	1		0	1	2.7	34	0	6	1	0	33	38		1	0	1	1.96	60	24.3	71	171	10	10	0	0	0	0	0	0	1	0	0	0	0	0	0	0	0	0	0	0	0
4	1	0	18.7	8.79	0	0	0	2	2.13	35	2	2.6	1	0	34	38	1	0	1	1	3.3	80	36.1	90	158	9	10	0	0	0	0	0	0	0	0	0	0	0	0	0	0	1	0	0	0	1
5	1	1	72	23.35	1		0	1	3.083	35	2	3.15	1	0	32	35	5	0	0	1	2.75	49	21.5	57	163	8	10	0	0	0	0	0	0	1	0	0	0	0	0	0	0	0	0	0	0	0
6	1	1	33.1	13.99	0	0	0	2	2.366	36	6	6.47	1	0	31	37	6	1	0	2	2.71	0	23.4	58.8	159	10	10	0	0	0	0	0	0	0	0	0	0	0	0	0	0	0	0	0	0	0
7	2	1	13.1	5.67	0	2	1	2	2.314	35	4	7.3	0	1	38	39		0	1	2	2.02	53	21.5	60	167	8	9	0	0	1	0	0	0	1	0	0	0	0	1	0	0	0	1	0	0	1
8	1	1	48.1	17.91	0		0	1	2.687	35	4	6.75	1	0	36	39		0	0	2	3.16	70	32.2	82.4	160	10	10	0	0	0	0	0	0	1	0	0	0	0	0	0	0	0	1	0	0	1
9	1	0	52.2	20.67	0		0	1	2.526	35	4	6.75	1	0	31	40	4	0	0	2	3.16	50	25.1	66	162	10	10	0	0	0	0	0	0	0	0	0	0	0	0	0	0	0	0	0	0	0
10	0	0	20	6.72	0		0	1	2.98	37		10.66	0	0	29	39	5	0	0	1	3.49	45	24.7	60	156	10	10	0	0	0	0	0	0	0	0	0	0	0	0	0	0	0	0	0	0	0
11	1	1	14.4	6.11	0	0	0	2	2.358	36	1	4.97	1	0	33	36	4	1	0	2	2.37	67	30.4	74	156	9	10	0	0	0	0	0	0	1	0	0	0	0	0	0	0	0	1	0	0	1
12	0	0	43.6	16.18	0	2	0	2	2.692	37		8.87	0	0	29	37	5	0	1	2	2.57	58	30.7	81.5	163	9	10	0	0	0	0	0	0	0	0	0	0	0	0	0	0	0	0	0	0	0
13	0	0	44.8	16.46	0	3	0	2	2.719	36	5	11.34	0	0	33	37	3	0	0	1	2.58	58	27.1	71.3	162	9	10	0	0	0	0	0	1	0	0	0	0	0	0	0	0	0	0	0	0	0
14	2	1	6.1	2.69	1		0	1	2.271	36	6	6.65	0	1	30	37	5	0	0	1	2.18	52	24.4	64	162	6	7	0	0	0	0	0	0	1	0	0	0	0	0	0	0	0	0	0	0	0
15	0	0	63.4	23.36	0	0	0	2	2.712	37		7.58	0	0	37	37	1	1	0	1	3.46	53	27.3	67.3	157	10	10	0	0	0	0	0	0	0	0	0	0	0	0	0	0	0	0	0	0	0
16	1	1	72	23.35	1		0	1	3.083	35	3	3.15	1	0	32	35	6	0	0	1	2.75	49	21.5	57	163	8	10	0	0	0	0	0	0	1	0	0	0	0	0	0	0	0	0	0	0	0
17	0	1	61.8	19.9	0	0	0	2	3.105	36	6	7.09	0	0	39	39		1	0	1	3.43	55	24.6	64.1	161	9	10	0	0	0	0	0	0	1	0	0	0	0	0	0	0	0	1	0	0	1
18	1	0	17.6	6.33	0		0	1	2.788	37	0	6.59	1	0	31	40		0	0	1	3.34	56	29.7	78	162	10	10	0	0	0	0	0	0	0	0	0	0	0	0	0	0	0	0	0	0	0
19	2	0	18.6	8.14	1		0	1	2.285	37	0	5.71	0	1	30	38	1	0	0	2	2.37	59	29.3	75	160	9	10	0	0	0	0	0	0	0	0	0	0	0	0	0	0	0	0	0	0	0
20	1	0	52.2	20.67	0		0	1	2.526	35	4	6.75	1	0	31	40	5	0	0	2	3.16	50	25.1	66	162	10	10	0	0	0	0	0	0	0	0	0	0	0	0	0	0	0	0	0	0	0
21	0	0	20	6.72	0		0	1	2.98	37		10.66	0	0	29	39	7	0	0	1	3.49	45	24.7	60	156	10	10	0	0	0	0	0	0	0	0	0	0	0	0	0	0	0	0	0	0	0
22	1	1	14.9	6.82	0		0	1	2.181	33	3	7	1	0	35	35	6	0	0	1	2.77	60	25.1	65.9	162	7	9	0	0	1	0	0	0	1	0	0	0	0	0	0	0	0	0	0	0	0
23	0	0	43.6	16.18	0	2	0	2	2.692	37		8.87	0	0	29	37	3	0	1	2	2.57	58	30.7	81.5	163	9	10	0	0	0	0	0	0	0	0	0	0	0	0	0	0	0	0	0	0	0
24	0	0	61.2	20.95	0		0	1	2.921	37		13.51	0	0	32	39		1	0	2	3.74	74	32.9	82.2	158	10	10	0	0	0	0	0	0	0	0	0	0	0	0	0	0	0	0	0	0	0
25	2	1	6.1	2.69	1		0	1	2.271	36	6	6.65	0	1	30	37	7	0	0	1	2.18	52	24.4	64	162	6	7	0	0	0	0	0	0	1	0	0	0	0	0	0	0	0	0	0	0	0
26	2	0	18.6	7.84	1		0	1	2.285	37	0	5.71	0	1	30	38	1	0	0	2	2.37	59	29.3	75	160	9	10	0	0	0	0	0	0	0	0	0	0	0	0	0	0	0	0	0	0	0
27	0	0	5.2	1.74	0		0	1	2.971	37	1	14.22	0	0	32	39	2	0	0	1	3.51	65	28.2	81.5	170	9	10	0	0	0	0	0	0	0	0	0	0	0	0	0	0	0	0	0	0	0
28	0	0	5.2	1.74	0		0	1	2.971	37	1	14.22	0	0	32	39	3	0	0	1	3.51	65	28.2	81.5	170	9	10	0	0	0	0	0	0	0	0	0	0	0	0	0	0	0	0	0	0	0
29	0	1	38.2	14.6	0		0	1	2.617	37	1	12.96	0	0	29	40	2	0	0	2	3.16	51	23.7	61.5	161	10	10	0	0	1	0	0	0	1	0	0	0	0	0	0	0	0	0	0	0	0
30	0	0	57.3	20	1		0	1	2.865	37	1	17.68	0	0	31	40	5	1	0	1	3.65	62	28.3	77	165	10	10	0	0	0	0	0	0	0	0	0	0	0	0	0	0	0	0	0	0	0
31	0	0	80.9	25.27	0		0	1	3.201	37	1	13.3	0	0	35	38		1	0	1	3.46	57	23.8	66.5	167	10	10	0	0	0	0	0	0	0	0	0	0	0	0	0	0	0	0	0	0	0
32	2	1	19.8	10.49	1		0	1	1.887	37	3	9.77	0	1	32	38	2	0	0	1	2.31	50	24.6	61.5	158	7	9	0	0	0	0	0	0	1	0	0	0	0	0	0	0	0	0	0	0	0
33	2	1	8	4.59	1	0	0	1	1.74	37	1	10.14	0	1	30	37	3	0	0	2	1.69	55	22.7	59.5	162	7	9	0	0	0	0	0	0	1	0	0	0	0	1	0	0	0	0	0	1	1
34	1	0	39	8.02	0	0	0	2	2.768	37	3	5.77	1	0	35	38	1	1	1	1	2.93	51	23.4	70	173	9	10	0	0	0	0	0	0	0	0	0	0	0	0	0	0	0	0	0	0	0
35	0	0	2.5	0.89	0		0	1	2.818	37	2	11.32	0	0	27	37	3	0	0	2	2.78	57	26.6	68	160	9	10	0	0	0	0	0	0	0	0	0	0	0	0	0	0	0	0	0	0	0
36	0	0	2.5	0.89	0		0	1	2.818	37	2	11.32	0	0	27	37	5	0	0	2	2.78	57	26.6	68	160	9	10	0	0	0	0	0	0	0	0	0	0	0	0	0	0	0	0	0	0	0
37	0	0	31.9	14.95	1		0	1	2.134	37	2	9.55	0	0	33	39	1	0	0	2	2.7	53	24.7	66.5	164	9	10	0	0	0	0	0	0	0	0	0	0	0	0	0	0	0	0	0	0	0
38	0	0	85.9	33.33	0	0	0	2	2.578	37	2	17.33	0	0	38	39	1	1	0	1	3.07	55	28	63	150	9	10	0	0	0	0	0	0	0	0	0	0	0	0	0	0	0	0	0	0	0
39	0	0	13.4	3.78	0	0	0	2	3.544	37	5	10.94	0	0	32	37	7	1	0	1	3.46	80	34.6	92	163	10	10	0	0	0	0	0	0	0	0	0	0	0	0	0	0	0	0	0	0	0
40	0	0	175.3	72.84	0		0	1	2.407	37	2	16.42	0	0	31	37	2	1	0	2	2.38	44	22.4	54.5	156	10	10	0	0	0	0	0	0	0	0	0	0	0	0	0	0	0	0	0	0	0
41	0	0	37.4	13.2	1		0	1	2.837	37	5	15.03	0	0	33	41	1	1	0	1	3.77	52	24.7	65.5	163	10	10	0	0	0	0	0	0	0	0	0	0	0	0	0	0	0	0	0	0	0
42	0	0	80.9	25.27	0		0	1	3.201	37	1	13.3	0	0	35	38		1	0	1	3.46	57	23.8	66.5	167	10	10	0	0	1	0	0	0	0	0	0	0	0	0	0	0	0	0	0	0	0
43	2	1	19.8	10.49	1		0	1	1.887	37	3	9.77	0	1	32	38	3	0	0	1	2.31	50	24.6	61.5	158	7	9	0	0	0	0	0	0	1	0	0	0	0	0	0	0	0	0	0	0	0
44	2	1	8	4.59	1	0	0	1	1.74	37	1	10.14	0	1	30	37	3	0	0	2	1.69	55	22.7	59.5	162	7	9	0	0	0	0	0	0	1	0	0	0	0	1	0	0	0	0	0	1	1
45	0	0	27.8	9.51	0	0	0	2	2.918	37	3	16.63	0	0	34	37	5	1	0	2	3.28	56	29.1	74.8	160	9	10	0	0	0	0	0	0	0	0	0	0	0	0	0	0	0	0	0	0	0
46	1	0	36	11.01	1		0	1	3.267	37	4	5.23	1	0	35	38	2	0	0	1	2.51	55	28	70	158	10	10	0	0	0	0	0	0	0	0	0	0	0	0	0	0	0	0	0	0	0
47	1	0	35	10.7	1		0	1	3.267	37	4	5.23	1	0	35	38	3	0	0	1	2.51	55	28	70	158	10	10	0	0	0	0	0	0	0	0	0	0	0	0	0	0	0	0	0	0	0
48	0	0	56.3	17.62	0	0	0	2	3.192	37	4	10.28	0	0	33	37	7	1	0	1	3.63	0	30.6	75.2	157	9	10	0	0	0	0	0	0	0	0	0	0	0	0	0	0	0	0	0	0	0
49	0	0	85.9	33.33	0	0	0	2	2.578	37	2	17.33	0	0	38	39	1	1	0	1	3.07	55	28	63	150	9	10	0	0	0	0	0	0	0	0	0	0	0	0	0	0	0	0	0	0	0
50	0	0	37.4	13.2	1		0	1	2.837	37	5	15.03	0	0	34	41	1	1	0	1	3.77	52	24.7	65.5	163	10	10	0	0	0	0	0	0	0	0	0	0	0	0	0	0	0	0	0	0	0
51	0	0	175.3	72.84	0		0	1	2.407	37	2	16.42	0	0	31	37	3	1	0	2	2.38	44	22.4	54.5	156	9	10	0	0	0	0	0	0	0	0	0	0	0	0	0	0	0	0	0	0	0
52	0	0	87.2	29.02	1		0	1	3.006	38	0	12.99	0	0	35	38	6	0	0	1	3.18	54	22.9	64	167	10	10	1	0	0	0	0	0	0	0	0	0	0	0	0	0	0	0	0	0	0
53	0	0	94.4	28.88	0		0	1	3.27	37	5	14.19	0	0	27	38	9	0	0	1	3.6	51	28.2	73.1	161	9	10	0	0	0	0	0	0	0	0	0	0	0	0	0	0	0	0	0	0	0
54	0	0	12.5	4.28	0	0	0	2	2.917	37	6	17.23	0	0	36	38		1	0	1	3.45	61	30	74	157	9	10	0	0	0	0	0	0	0	0	0	0	0	0	0	0	0	0	0	0	0
55	0	1	81.3	25.56	0	1	1	2	3.183	37	6	11.62	0	0	38	38		1	0	2	3.14	52	25.5	63.7	158	9	10	0	0	0	0	0	0	0	0	0	0	0	0	0	0	0	0	0	0	0
56	0	0	5.3	1.77	0	0	0	2	2.989	38	0	10.65	0	0	33	38	1	1	0	1	3.23	57	25.8	67	161	9	10	0	0	0	0	0	0	0	0	0	0	0	0	0	0	0	0	0	0	0
57	1	0	40	13.7	0	3	0	2	2.899	38	0	4.78	1	0	34	38	1	0	0	2	2.9	54	24.7	61	157	8	10	0	0	0	0	0	1	0	0	0	0	0	1	0	0	0	0	0	0	1
58	0	0	37.4	10.7	0		0	1	3.499	38	0	9.77	0	0	32	39	9	1	0	2	3.74	45	24.4	64	162	10	10	0	0	0	0	0	0	0	0	0	0	0	0	0	0	0	0	1	0	1
59	1	0	37	14	0	0	0	2	2.639	38	1	8.8	1	0	39	38	3	1	0	1	2.49	48	26.9	70.9	162	8	9	0	0	0	0	0	0	0	0	0	0	0	0	0	0	0	0	0	0	0
60	2	1	44.4	19.61	0	3	0	2	2.264	38	0	8.29	0	1	38	38	1	1	0	2	2.32	70	29.6	75.9	160	6	8	0	0	0	0	0	0	1	0	0	0	0	0	1	0	0	0	0	0	1
61	0	0	52	17.17	1		0	1	3.028	38	0	13.34	0	0	32	41	4	0	0	1	3.27	53	24	67	167	10	10	0	0	0	0	0	0	0	0	0	0	0	0	0	0	0	0	0	0	0
62	0	0	94.4	28.88	0		0	1	3.27	37	5	14.19	0	0	28	38	6	0	0	1	3.6	51	28.2	73.1	161	9	10	0	0	0	0	0	0	0	0	0	0	0	0	0	0	0	0	0	0	0
63	0	0	87.2	29.02	1		0	1	3.006	38	0	12.99	0	0	35	38	9	0	0	1	3.18	54	22.9	64	167	10	10	1	0	0	1	1	0	0	0	0	0	0	0	0	0	0	0	0	0	0
64	0	0	88.2	31.22	0	0	0	2	2.825	38	0	21.43	0	0	34	38	1	1	0	1	3.38	59	30.7	75.6	157	9	10	0	0	0	0	0	0	0	0	0	0	0	0	0	0	0	0	0	0	0
65	2	1	12.2	5.43	1		0	1	2.254	38	1	3.93	1	1	25	38	3	0	0	2	2.23	51	29	68	153	9	9	0	0	0	0	0	0	1	0	0	0	0	0	0	0	0	0	0	0	0
66	0	1	38.5	14.58	0	0	0	2	2.642	38	2	10.26	0	0	35	38	5	1	0	1	2.81	52	22.8	57	158	9	10	0	0	0	0	0	0	1	0	0	0	0	0	0	0	0	0	0	1	1
67	0	0	19.8	7.8	0	0	0	2	2.538	38	1	12.24	0	0	28	38	1	1	0	2	2.8	49	21.2	55	161	10	10	0	0	0	0	0	0	0	0	0	0	0	0	0	0	0	0	0	0	0
68	0	0	21	7.09	0	0	0	2	2.961	38	1	13.6	0	0	31	38	1	1	0	2	3.09	44	21.5	55	160	9	10	0	0	0	0	0	0	0	0	0	0	0	0	0	0	0	0	0	0	0
69	0	0	37.4	10.7	0		0	1	3.499	38	0	9.77	0	0	32	39	6	0	0	2	3.74	45	24.4	64	162	10	10	0	0	0	0	0	0	0	0	0	0	0	0	0	0	0	0	0	0	0
70	0	0	42.8	13.63	0		0	1	3.143	38	1	10.11	0	0	30	39	6	0	0	1	3.32	40	21.3	49.2	152	10	10	1	0	0	0	0	0	0	0	0	0	0	0	0	0	0	0	0	0	0
71	1	0	13.2	3.7	0	2	0	2	3.565	38	3	4.52	1	0	39	38	6	1	1	1	3.52	66	29	77.9	164	9	10	0	0	0	0	0	0	0	0	0	0	0	0	0	0	0	0	0	0	0
72	0	0	43.6	17.03	0	2	0	2	2.56	38	1	12.11	0	0	34	38	1	1	0	1	2.99	49	23.8	61	160	10	10	0	0	0	0	0	0	0	0	0	0	0	0	0	0	0	0	0	0	0
73	1	1	42	12.24	1		0	1	3.43	38	4	4.38	1	0	28	39		0	0	2	3.39	57	28.7	81	168	10	10	0	0	0	1	1	0	1	0	0	0	0	0	0	0	0	0	0	0	0
74	2	1	13.8	6.39	1	1	1	2	2.159	38	2	6.68	0	1	29	38	6	0	0	2	2.07	51	24.3	60	157	6	10	0	0	0	0	0	0	1	0	0	0	0	0	0	0	0	0	0	0	0
75	2	0	29.8	11.91	1		0	1	2.503	38	2	4.3	1	1	30	38	7	0	0	1	2.5	41	19.8	50	159	9	10	0	0	0	0	0	0	0	0	0	0	0	1	0	0	0	0	0	0	1
76	2	1	12.2	5.43	1		0	1	2.254	38	1	3.93	1	1	24	38	4	0	0	2	2.23	51	29	68	153	9	9	0	0	0	0	0	0	1	0	0	0	0	0	0	0	0	0	0	0	0
77	0	0	65.7	19.28	0	0	0	2	3.408	38	2	7.17	0	0	37	38	5	1	0	2	3.1	62	26.1	72	166	9	10	0	0	0	0	0	0	0	0	0	0	0	0	0	0	0	0	0	0	0
78	0	0	75.6	22.18	0	0	0	2	3.409	38	2	17.69	0	0	38	38	5	1	0	1	3.53	73	34	85	158	8	10	1	0	0	0	0	0	0	0	0	0	0	0	0	0	0	0	0	0	0
79	0	1	163.6	48.05	0	0	0	2	3.404	38	2	19.6	0	0	40	38	5	1	0	1	3.7	63	30.5	79	161	9	9	0	0	0	0	0	0	1	0	0	0	0	0	0	0	0	0	0	1	1
80	2	0	13	5.08	1		0	1	2.549	38	3	1.68	1	1	34	38	6	0	0	1	2.55	44	21	53.8	160	10	10	0	0	0	0	0	0	0	0	0	0	0	0	0	0	0	0	0	0	0
81	0	0	42.8	13.63	0		0	1	3.143	38	1	10.11	0	0	30	39	9	0	0	1	3.32	40	21.3	49.2	152	10	10	1	0	0	0	0	0	0	0	0	0	0	0	0	0	0	0	0	0	0
82	1	1	39	4.06	1		0	1	3.43	38	4	4.38	1	0	28	39		0	0	2	3.39	57	28.7	81	168	10	10	0	0	1	0	0	0	1	0	0	0	0	0	0	0	0	0	0	0	0
83	0	0	43.9	13.87	0		0	1	3.166	38	1	12.56	0	0	31	41	4	0	0	2	3.97	50	24.6	63.8	161	10	10	0	0	0	0	0	0	0	0	0	0	0	0	0	0	0	0	0	0	0
84	0	0	31	9.73	0		0	0	3.187	38	4	3.37	1	0	0	0		0	0	0	0	0	0	0	0	0	0	0	0	0	0	0	0	0	0	0	0	0	0	0	0	0	0	0	0	0
85	0	0	120.8	38.97	0	0	0	2	3.1	38	4	13.92	0	0	33	38	7	1	0	2	3.05	44	22.5	54	155	10	10	0	0	0	0	0	0	0	0	0	0	0	0	0	0	0	0	0	0	0
86	0	0	29.8	11.76	0	2	0	2	2.531	38	5	13.73	0	0	28	38	7	0	1	2	2.98	53	23.9	67.1	167	9	10	0	0	0	0	0	0	0	0	0	0	0	0	0	0	0	0	0	0	0
87	0	0	35	12	0	0	0	2	2.919	38	5	13.08	0	0	41	38	9	1	0	2	3.61	54	26.4	70.1	163	10	10	0	0	0	0	0	0	0	0	0	0	0	0	0	0	0	0	0	0	0
88	0	0	73	20.8	0		0	1	3.508	38	5	11.98	0	0	22	40	1	0	0	1	3.53	68	35.2	90	160	10	10	0	0	0	0	0	0	0	0	0	0	0	0	0	0	0	0	0	0	0
89	0	0	68.2	24.89	1		0	1	2.83	39	5	14.18	0	1	35	41		0	0	2	2.74	44	22.3	57	160	10	10	0	0	0	0	0	0	0	0	0	0	0	0	0	0	0	0	0	0	0
90	0	0	176.9	48.57	1	4	0	2	3.642	38	6	13.94	0	0	30	40	4	0	0	1	3.7	64	30.9	80	161	7	9	0	0	0	0	0	0	0	0	0	0	0	0	0	0	0	0	0	0	0
91	2	0	31.9	11.28	1		0	1	2.829	40	0	14.13	0	1	28	41	6	0	0	1	2.85	55	27.9	71	160	10	10	0	0	0	0	0	0	0	0	0	0	0	0	0	0	0	0	0	0	0
92	1	0	79	26.27	0	2	0	2	3.006	39	1	6	1	0	27	39	1	0	1	2	2.88	49	23	56	156	10	10	0	0	0	0	0	0	0	0	0	0	0	0	0	0	0	0	0	0	0
93	1	0	79	26.27	0	2	0	2	3.006	39	1	6	1	0	27	39	1	0	1	2	2.88	49	23	56	156	10	10	0	0	0	0	0	0	0	0	0	0	0	0	0	0	0	0	0	0	0
94	1	0	110.2	36.33	0	0	0	2	3.032	39	1	3	1	0	30	39	4	0	0	2	3.31	42	25.8	54.9	146	10	10	0	0	0	0	0	0	0	0	0	0	0	0	0	0	0	0	0	0	0
95	0	1	81.1	21	0		0	1	3.862	40	0	13.95	0	0	37	41	4	0	0	2	3.54	49	26.2	67	160	9	10	0	0	1	0	0	0	1	0	0	0	0	0	0	0	0	0	0	0	0
96	0	0	116.4	34.36	0	0	0	2	3.388	39	1	12.3	0	0	27	39	3	0	0	2	3.41	48	25.8	62	155	10	10	0	0	0	0	0	0	0	0	0	0	0	0	0	0	0	0	0	0	0
97	1	0	88.4	24.24	1		0	1	3.649	40	2	5.97	1	0	30	40	5	0	0	2	3.24	47	23.4	60	160	9	10	0	0	0	0	0	0	0	0	0	0	0	0	0	0	0	0	0	0	0
98	1	0	40	12.9	1	0	0	1	3.113	39	3	4.61	1	0	31	39	4	0	0	2	3.03	75	32.6	86.5	163	10	10	0	0	0	0	0	0	0	0	0	0	0	0	0	0	0	0	0	0	0
99	0	0	73	20.8	0		0	1	3.508	38	5	11.98	0	0	22	40	1	0	0	1	3.53	68	35.2	90	160	10	10	0	0	0	0	0	0	0	0	0	0	0	0	0	0	0	0	0	0	0
100	0	0	7.5	2.56	0	0	0	2	2.917	40	0	14.29	0	0	32	39	6	1	0	2	3.01	62	30.2	78.9	162	9	10	0	0	0	0	0	0	0	0	0	0	0	0	0	0	0	0	0	0	0
101	0	0	176.9	48.57	1	4	0	2	3.642	38	6	13.94	0	0	30	40	6	0	0	1	3.7	64	30.9	80	161	7	9	0	0	0	0	0	0	0	0	0	0	0	0	0	0	0	0	0	0	0
102	2	0	31.9	11.28	1		0	1	2.829	40	0	14.13	0	1	27	41	9	0	0	1	2.85	55	27.9	71	160	10	10	0	0	0	0	0	0	0	0	0	0	0	0	0	0	0	0	0	0	0
103	0	0	48.6	13.04	0		0	1	3.728	40	0	14.2	0	0	25	40	5	0	0	2	3.32	52	26.1	61	153	8	8	0	0	0	0	0	0	0	0	0	0	0	0	0	0	0	0	0	0	0
104	0	0	81.1	21	0		0	1	3.862	40	0	13.95	0	0	37	41		0	0	2	3.54	49	26.2	67	160	9	10	0	0	0	0	0	0	0	0	0	0	0	0	0	0	0	0	0	0	0
105	1	0	110.2	36.33	0	0	0	2	3.032	39	1	4	1	0	29	39	6	0	0	2	3.31	42	25.8	54.9	146	10	10	0	0	0	0	0	0	0	0	0	0	0	0	0	0	0	0	0	0	0
106	1	0	37	10.08	1	4	0	2	3.666	40	2	6.15	1	0	36	40	1	1	0	1	3.91	51	25.2	62	157	6	9	0	0	0	0	0	0	0	0	0	0	0	0	0	0	0	0	0	0	0
107	1	0	39	12.5	1		0	1	3.113	39	3	4.61	1	0	31	39	3	0	0	2	3.03	75	32.6	86.5	163	10	10	0	0	0	0	0	0	0	0	0	0	0	0	0	0	0	0	0	0	0
108	1	0	88.4	24.24	1		0	1	3.649	40	2	5.97	1	0	29	40	7	0	0	2	3.24	47	23.4	60	160	9	10	0	0	0	0	0	0	0	0	0	0	0	0	0	0	0	0	0	0	0
109	1	0	60	17.1	0		0	1	3.5	40	3	6.3	1	0	30	41	5	0	0	1	3.74	58	26.2	74	168	10	10	0	0	0	0	0	0	0	0	0	0	0	0	0	0	0	0	0	0	0
110	1	1	24.7	7.71	1		0	1	3.207	40	4	4.13	1	0	31	41		0	0	2	3.24	59	27.6	76	166	10	10	0	0	0	0	0	0	1	0	0	0	0	0	0	0	0	0	0	0	0
111	1	1	46.7	13.61	0		0	1	3.43	40	4	6.05	1	0	28	40	9	0	0	1	3.68	58	29	78	164	9	10	0	0	0	0	0	0	1	0	0	0	0	0	0	0	0	0	0	0	0
112	1	0	64.6	16.76	1	4	0	2	3.855	40	6	11.3	1	0	33	41	3	0	0	2	3.58	45	27.9	68	156	10	10	0	0	0	0	0	0	0	0	0	0	0	0	0	0	0	0	0	0	0
